# Supplementary material for: N6-Methyladenosine Methyltransferase METTL14-Mediated Autophagy in Malignant Development of Oral Squamous Cell Carcinoma
Source: Front Oncol. 2021 Nov 24;11:738406. doi: 10.3389/fonc.2021.738406 (PMC8652297; doi:10.3389/fonc.2021.738406)
Supplement: Supplementary file 2 [file Table_1.xlsx]

## Sheet: sheet1
Sample
